# Supplementary material for: Targeting ALK averts ribonuclease 1-induced immunosuppression and enhances antitumor immunity in hepatocellular carcinoma
Source: Nat Commun. 2024 Feb 2;15:1009. doi: 10.1038/s41467-024-45215-0 (PMC10837126; doi:10.1038/s41467-024-45215-0)
Supplement: Supplementary file 4 — Source Data [file 41467_2024_45215_MOESM4_ESM.xlsx]

## Sheet: Fig 1f Uncropped original data
	Fig 1f

## Sheet: Fig 1g
Fig. 1g
	Serum RNase 1 (mg/ml)					GraphPad Prism program (version 8; Prism Software Inc., San Diego, USA)
	Normal	HCC
	0.163778	0.547778				Number of values	Normal	HCC
	0.298444	0.682444					15	67
	0.367333	0.335333
	0.429333	0.520667				Unpaired t test
	0.470444	0.371111				P value	0.0004
	0.483333	0.830667				P value summary	***
	0.483778	0.551333				Significantly different (P < 0.05)?	Yes
	0.498	0.807778				One- or two-tailed P value?	Two-tailed
	0.504889	0.635778				t, df	t=3.664, df=80
	0.532667	0.474222
	0.591556	0.717333				How big is the difference?
	0.596222	0.564667				Mean of column A (Normal)	0.4387
	0.35	0.635111				Mean of column B (HCC)	0.6125
	0.41	0.245333				Difference between means (B - A) ± SEM	0.1739 ± 0.04746
	0.4	0.461111				95% confidence interval	0.07945 to 0.2683
		0.756444				R squared (eta squared)	0.1437
		0.773333
		0.549333
		0.520667
		0.452444
		0.488889
		1.00222
		0.448889
		0.526444
		0.624
		0.721556
		0.602889
		0.706667
		0.337111
		0.802222
		0.571556
		0.517556
		0.467778
		0.661333
		0.670667
		0.718889
		1.10911
		0.740889
		0.431556
		0.522667
		0.473333
		0.628
		0.530222
		0.776
		0.567556
		0.479778
		0.755333
		0.392222
		0.669111
		0.834444
		0.500889
		0.379111
		0.603111
		0.734
		0.539111
		0.488444
		0.769111
		0.654889
		0.566667
		0.794
		0.496222
		0.466
		0.565778
		0.571556
		0.56
		1.02
		1.12

## Sheet: Fig 1h
Fig. 1g
	Serum RNase1 (μg/ml)	H score
	0.547778	250		GraphPad Prism program (version 8; Prism Software Inc., San Diego, USA)
	0.682444	200
	0.335333	100		Pearson r
	0.520667	150		r	0.6037
	0.371111	50		95% confidence interval	0.4030 to 0.7491
	0.830667	215		R squared	0.3645
	0.551333	150
	0.807778	280		P value
	0.474222	50		P (two-tailed)	1e-06
	0.717333	250		P value summary	****
	0.564667	150		Significant? (alpha = 0.05)	Yes
	0.635111	250
	0.245333	50		Number of XY Pairs	55
	0.461111	250
	0.756444	300
	0.773333	200
	0.549333	250
	0.520667	250
	0.452444	100
	0.488889	100
	1.00222	270
	0.448889	250
	0.526444	150
	0.624	200
	0.721556	300
	0.602889	250
	0.706667	200
	0.337111	100
	0.802222	150
	0.571556	220
	0.517556	150
	0.467778	100
	0.661333	270
	0.670667	250
	0.718889	250
	1.10911	300
	0.740889	250
	0.431556	150
	0.522667	200
	0.473333	100
	0.628	250
	0.530222	100
	0.776	300
	0.567556	250
	0.479778	100
	0.755333	300
	0.392222	250
	0.669111	250
	0.834444	250
	0.500889	200
	0.379111	250
	0.603111	150
	0.734	200
	0.539111	270
	0.488444	250

## Sheet: Fig 1j
Fig. 1g
H score	NR	R		GraphPad Prism program (version 8; Prism Software Inc., San Diego, USA)
	212.5	50
	187.5	190		Unpaired t test
	270	162.5		P value	0.0216
	187.5	97.5		P value summary	*
	105	140		Significantly different (P < 0.05)?	Yes
	225			One- or two-tailed P value?	Two-tailed
	294			t, df	t=2.676, df=11
	237.5
				How big is the difference?
				Mean of column A (NR)	214.9
				Mean of column B ®	128
				Difference between means (B - A) ± SEM	-86.88 ± 32.47
				95% confidence interval	-158.3 to -15.41
				R squared (eta squared)	0.3942
				Number of values
				NR	8
				R	5

## Sheet: Fig 2a
Fig. 2a
	Serum RNase1 (μg/ml)
	HCA-1/Vec	HCA-1/R1		GraphPad Prism program (version 8; Prism Software Inc., San Diego, USA)
	0.039412	0.454434		Unpaired t test
	0.075088	0.376847		P value	0.0001
	0.107355	0.61369		P value summary	***
	0.059182	0.621857		Significantly different (P < 0.05)?	Yes
	0.027596	0.785197		One- or two-tailed P value?	Two-tailed
	0.025778	0.279118		t, df	t=6.064, df=10
				How big is the difference?
				Mean of column A (HCA-1/Vec)	0.05574
				Mean of column B (HCA-1/R1)	0.5219
				Difference between means (B - A) ± SEM	0.4661 ± 0.07687
				95% confidence interval	0.2948 to 0.6374
				R squared (eta squared)	0.7862
				Data analyzed
				Sample size, column A (HCA-1/Vec)	6
				Sample size, column B (HCA-1/R1)	6

## Sheet: Fig 2d
Fig. 2d
Tumor weight	HCA-1/Vec+IgG	HCA-1/Vec+anti-PD1	HCA-1/R1+IgG	HCA-1/R1+anti-PD1		GraphPad Prism program (version 8; Prism Software Inc., San Diego, USA)
	1.68224	0.613208	5.39216	4.54976		HCA-1/Vec+IgG vs HCA-1/Vec+anti-PD1
	1.49039	1.21359	3.23383	4.18719		Unpaired t test
	2.04878	1.03774	2.67677	3.02885		P value	0.0045
	1.23809	0.390244	3.58974	4.18367		P value summary	**
	2.25352	0.853081	5.07389	2.32673		Significantly different (P < 0.05)?	Yes
						One- or two-tailed P value?	Two-tailed
						t, df	t=3.914, df=8
						How big is the difference?
						Mean of column A	1.743
						Mean of column B	0.8216
						Difference between means (B - A) ± SEM	-0.9210 ± 0.2353
						95% confidence interval	-1.464 to -0.3784
						R squared (eta squared)	0.657
						HCA-1/Vec+IgG vs HCA-1/R1+IgG
						Unpaired t test
						P value	0.0038
						P value summary	**
						Significantly different (P < 0.05)?	Yes
						One- or two-tailed P value?	Two-tailed
						t, df	t=4.018, df=8
						How big is the difference?
						Mean of column A	1.743
						Mean of column C	3.993
						Difference between means (C - A) ± SEM	2.251 ± 0.5601
						95% confidence interval	0.9591 to 3.542
						R squared (eta squared)	0.6687
						HCA-1/Vec+IgG vs HCA-1/R1+anti-PD1
						Unpaired t test
						P value	0.0031
						P value summary	**
						Significantly different (P < 0.05)?	Yes
						One- or two-tailed P value?	Two-tailed
						t, df	t=4.176, df=8
						How big is the difference?
						Mean of column A	1.743
						Mean of column D	3.655
						Difference between means (D - A) ± SEM	1.913 ± 0.4581
						95% confidence interval	0.8564 to 2.969
						R squared (eta squared)	0.6855
						HCA-1/Vec+anti-PD1 vs HCA-1/R1+anti-PD1
						Unpaired t test
						P value	0.0002
						P value summary	***
						Significantly different (P < 0.05)?	Yes
						One- or two-tailed P value?	Two-tailed
						t, df	t=6.376, df=8
						How big is the difference?
						Mean of column B	0.8216
						Mean of column D	3.655
						Difference between means (D - B) ± SEM	2.834 ± 0.4444
						95% confidence interval	1.809 to 3.859
						R squared (eta squared)	0.8356
						Data analyzed
						Sample size, column A	5
						Sample size, column B	5
						Sample size, column C	5
						Sample size, column D	5

## Sheet: Fig 2e
Fig. 2e
	Day	HCA-1/Vec+IgG	HCA-1/Vec+anti-PD1	HCA-1/R1+IgG	HCA-1/R1+anti-PD1		GraphPad Prism program (version 8; Prism Software Inc., San Diego, USA)
	22			Died			Comparison of Survival Curves
	24				Died
	24			Died	Died		HCA-1/Vec+IgG vs HCA-1/Vec+anti-PD1
	26	Died		Died			Log-rank (Mantel-Cox) test
	26			Died			Chi square	4.907
	29			Died			df	1
	30	Died			Died		P value	0.0267
	30				Died		P value summary	*
	30	Died					Are the survival curves sig different?	Yes
	32				Died
	33		Died				HCA-1/Vec+IgG vs HCA-1/R1+IgG
	33	Died	Died				Log-rank (Mantel-Cox) test
	35	Died					Chi square	6.432
	36		Died				df	1
	38		Died				P value	0.0112
	44		Died				P value summary	*
							Are the survival curves sig different?	Yes
							HCA-1/Vec+anti-PD1 vs HCA-1/R1+anti-PD1
							Log-rank (Mantel-Cox) test
							Chi square	9.651
							df	1
							P value	0.0019
							P value summary	**
							Are the survival curves sig different?	Yes
							HCA-1/R1+IgG vs HCA-1/R1+anti-PD1
							Log-rank (Mantel-Cox) test
							Chi square	2.637
							df	1
							P value	0.1044
							P value summary	ns
							Are the survival curves sig different?	No
							Data analyzed
							Sample size, column A	5
							Sample size, column B	5
							Sample size, column C	5
							Sample size, column D	5

## Sheet: Fig 2i
Fig. 2i
	Precentage of CD45+ cells (%)
		HCA-1-Vec					HCA-1-RNase1
	Macrophage	0.57	2.72	5.05	3.7	0.29	16.72	19.16	36.54	20.21	16.8	25.65		GraphPad Prism program (version 8; Prism Software Inc., San Diego, USA)
	Monocyte	0	0.11	0.11	0.26	0	8.04	21.08	25.12	17.13	18.52	11.97		Multiple t tests
	Neutrophil	2.01	5.28	9.95	8.16	0.56	32.7	25.56	22.56	28.27	34.38	29.83			P value	Mean of Group A	Mean of Group B	Difference	SE of difference	t ratio	df	q value
	Myeloid	0.76	0.94	2.07	2.61	0.53	21.09	12.54	7.75	23.01	19.81	18.74		Macrophage	0.000302	2.466	22.51	-20.05	3.53	5.678	9	0.000382
	DC	13.38	21.55	10.23	12.61	5.03	3.52	1.81	2.08	2.01	1.85	1.76		Monocyte	0.000188	0.096	16.98	-16.88	2.786	6.059	9	0.000361
														Neutrophil	7e-06	5.192	28.88	-23.69	2.554	9.276	9	3.4e-05
														Myeloid	0.000215	1.382	17.16	-15.77	2.65	5.953	9	0.000361
														DC	0.002107	12.56	2.172	10.39	2.438	4.261	9	0.002128
														Data analyzed	n
														HCA-1-Vec	5
														HCA-1-RNase1	6

## Sheet: Fig 2k
Fig. 2k
	Precentage of CD45+ cells (%)													GraphPad Prism program (version 8; Prism Software Inc., San Diego, USA)
		HCA-1-Vec					HCA-1-RNase1							Multiple t tests
	B	12.51	3.34	4.17	2.22	23.6	0.2	0.08	0.03	0.08	0.07	0.03			P value	Mean of Group A	Mean of Group B	Difference	SE of difference	t ratio	df	q value
	CD4+ T	35.5	27.88	24.88	26	45.46	3.62	4.62	1.27	2.59	1.72	2.18		B	0.034388	9.168	0.08167	9.086	3.648	2.491	9	0.011577
	CD8+ T	26.36	24.02	17.75	10.65	18.96	3.13	2.89	1.11	0.74	0.49	1.15		CD4+ T	1.6e-05	31.94	2.667	29.28	3.524	8.307	9	1.7e-05
														CD8+ T	5.5e-05	19.55	1.585	17.96	2.518	7.135	9	2.8e-05
														Data analyzed	n
														HCA-1-Vec	5
														HCA-1-RNase1	6

## Sheet: Fig 2l
Fig. 2l
	Cell number (*104/g tumor)												GraphPad Prism program (version 8; Prism Software Inc., San Diego, USA)
		HCA-1-Vec					HCA-1-RNase1						Multiple t tests
	Macrophage	12.2204	0.914787	13.4178	16.7544	14.7186	22.982	48.4496	30.8	13.9709	55.1724			P value	Mean of Group A	Mean of Group B	Difference	SE of difference	t ratio	df	q value
	Monocyte	5.50953	0.33208	3.4965	4.38596	5.62771	5.05698	14.4961	8.38	5.27124	17.3276		Macrophage	0.024455	11.61	34.27	-22.67	8.196	2.766	8	0.047847
	Neutrophil	5.05051	1.17795	1.45105	3	4.81241	14.981	18.4884	8.4	8.92776	21.2069		Monocyte	0.047373	3.87	10.11	-6.236	2.664	2.341	8	0.047847
	DC	6.51491	2.5	2.0202	2.01923	1.86508	0.97056	0.658915	1.40187	0.522	1.63562		Neutrophil	0.002859	3.098	14.4	-11.3	2.669	4.234	8	0.011551
													DC	0.04485	2.984	0.8378	2.146	0.9034	2.376	8	0.047847

[truncated: 66 more sheets: Fig 2m, Fig 2o, Fig 2p, Fig 3a, Fig 3b, Fig 3d, Fig 3e, Fig 3f Uncroppped data, Fig 3h, Fig 3i, Fig 3k, Fig 3l, Fig 3m, Fig 3n,  Fig 4 Uncropped data, Fig 4g, Fig 4h, Fig 4j, Fig 5c, Fig 5e …]
